# Supplementary material for: Nanoformulation of Polymyxin E Through Complex Coacervation: A Pharmacokinetic Analysis
Source: Pharmaceutics. 2025 Jan 8;17(1):76. doi: 10.3390/pharmaceutics17010076 (PMC11769286; doi:10.3390/pharmaceutics17010076)
Supplement: Supplementary file 1 [file pharmaceutics-17-00076-s001.zip]

Archive with 1 entries (1 files):
- pharmaceutics-3325241-supplementary.pdf
